# Supplementary material for: Implementation of simulation modelling to improve service planning in specialist orthopaedic and neurosurgical outpatient services
Source: Implement Sci. 2019 Aug 9;14:78. doi: 10.1186/s13012-019-0923-1 (PMC6688348; doi:10.1186/s13012-019-0923-1)
Supplement: Supplementary file 4 — Economic evaluation of enacting the modelled changes to service delivery within one outpatient service: case study. (ZIP 152 kb) [file 13012_2019_923_MOESM4_ESM.zip]

Archive with 5 entries (4 files):
- Economic evaluation of enacting the modelled changes to service delivery within one outpatient service.docx
- __MACOSX/
- __MACOSX/._Economic evaluation of enacting the modelled changes to service delivery within one outpatient service.docx
- Simulation model projections of the waiting list, percentage of patients seen within clinically recommended timeframes, and number of long wait cases avoided at the example service.docx
- __MACOSX/._Simulation model projections of the waiting list, percentage of patients seen within clinically recommended timeframes, and number of long wait cases avoided at the example service.docx
